# Supplementary material for: Bacterial Acute Otitis Media Complicated with Otorrhea in a Children’s Hospital in the Era of Pneumococcal Conjugate Vaccines
Source: Pathogens. 2025 May 17;14(5):494. doi: 10.3390/pathogens14050494 (PMC12114500; doi:10.3390/pathogens14050494)
Supplement: Supplementary file 1 [file pathogens-14-00494-s001.zip]

Archive with 1 entries (1 files):
- pathogens-3587922-supplementary.pdf
